# Supplementary material for: Repurposing Artesunate to Combat Progression and Metastasis via Targeting Circulating Tumor Cells
Source: Oncol Res. 2026 May 21;34(6):13. doi: 10.32604/or.2026.075600 (PMC13223190; doi:10.32604/or.2026.075600)
Supplement: Supplementary file 1 [file OncolRes-34-75600-s001.zip]

Archive with 1 entries (1 files):
- TSP_OR_75600-s001.docx
